# Supplementary material for: Drought Modulates Root–Microbe Interactions and Functional Gene Expression in Plateau Wetland Herbaceous Plants
Source: Plants (Basel). 2025 Aug 4;14(15):2413. doi: 10.3390/plants14152413 (PMC12349268; doi:10.3390/plants14152413)
Supplement: Supplementary file 1 [file plants-14-02413-s001.zip]

Archive with 1 entries (1 files):
- plants-3756313-supplementary.pdf
